# Supplementary material for: Zika virus modulates arthropod histone methylation for its survival in mosquito cells
Source: PLoS One. 2025 Feb 13;20(2):e0319290. doi: 10.1371/journal.pone.0319290 (PMC11824992; doi:10.1371/journal.pone.0319290)
Supplement: S1 File — (XLSX) [file pone.0319290.s008.xlsx]

## Sheet: 1A
	day 1		day 3		day 5		day 7
	UI	I	UI	I	UI	I	UI	I
1	0.610114	5.94448	0.0490652	76.1891	0.0434901	102.385	0.0607624	64.441
2	2.19189	3.42145	0.0947419	237.716	0.122411	183.131	0.0138472	146.473
3	0.00102312	3.84066	0.00126042	29.3889	0.0178053	27.7941	0.00710054	57.2433
4	0.00140306	0.411424	0.00661595	94.0566	0.00399696	35.676	0.0324166	73.4066
5	0.000482115	1.34489	0.00610157	11.3304	0.00460795	64.0452	0.0314119	165.911
6	0.00139038	0.0577807	0.00199717	1.02772	0.000923355	11.8972	0.00327711	55.7269
7	0.000863535	0.0802011	0.000247104	1.10892	0.000652248	10.5312	0.00085227	4.99398
8	0.00334432	0.0365365	0.000688343	0.837116	0.000927482	14.0545		3.42288
AVERAGE	0.351314	1.89218	0.0200897	56.4569	0.0243518	56.1893	0.0213811	71.4523

## Sheet: 1B
	day 1		day 3		day 5		day 7
	UI	I	UI	I	UI	I	UI	I
	0.731964	1.13807	0.246502	0.31745	0.208717	0.35208	0.23428	0.599393
	0.763758	1.01851	0.318511	0.56043	0.294058	0.335	0.169646	0.51803
	0.400523	0.565948	0.52513	0.25418	0.152337	0.577446	0.188246	0.38841
	0.587321	0.71247	0.507239	1.1888	0.620732	1.94301	2.67718	1.02748
	0.388005	0.852362	0.674352	0.80274	0.795043	0.808948	0.525272	0.603463
	0.780185	1.0199	0.481519	0.81143	0.621156	0.941682	0.773242	0.726265
	0.491991	0.680603	0.803969	0.640086	0.641232	1.63007	0.495733	0.440738
AVERAGE	0.591964	0.85541	0.508174	0.653588	0.476182	0.941176	0.723371	0.614826
TTEST	0.0245216		0.322887		0.0927846		0.758871

## Sheet: 2B
	UI	I	UI	I
	17.0588	17.0588	15.5882	14.1176
	14.7059	18.5294	15.5882	17.0588
	17.0588	22.3529	19.4118	15
	15.5882	15.2941	11.7647	14.1176
	11.7647	14.4118	11.7647	15.8824
	8.52941	14.1176	10.2941	15.8824
	9.11765	14.7059	12.9412	15.2941
AVERAGE	13.4034	16.6387	13.9076	15.3361
TTEST	0.0460896		0.137943

## Sheet: 2C
	UI	I	UI	I
	0.00148936	0.00191489	0.00595745	0.0138298
	0.00191489	0.00212766	0.00340426	0.0146809
	0.00170213	0.00404255	0.00553192	0.00191489
	0.00170213	0.00382979	0.00702128	0.00255319
	0.00170213	0.0182979	0.00638298	0.00574468
	0.00276596	0.00297872	0.00617021	0.0012766
AVERAGE	0.00187943	0.00553191	0.00574468	0.00666667
TTEST	0.0939358		0.361805

## Sheet: 3A
	UI	I
	0.041679	0.0675973
	0.0495282	0.0505235
	0.045028	0.0416852
	0.0315895	0.0642913
	0.0481081	0.0801229
	0.0573581	0.057181
AVERAGE	0.0455485	0.0602335
TTEST	0.0487524

## Sheet: 3B
	Mock	SAM (10uM)
	0.00149	0.00156
	0.00168	0.00173
	0.00172	0.00164
	0.00178	0.00164
	0.0017	0.0014
AVERAGE	0.001674	0.001594
TTEST	0.311005

## Sheet: 3C
	mock	SAM (10μM)
	0.314946	0.337472
	0.294866	0.435583
	0.29972	0.361245
	0.311578	0.366082
	0.277733	0.345565
AVERAGE	0.299769	0.369189
TTEST	0.00578029

## Sheet: 3D
	mock	SAM (10μM)
	0.345604	0.454008
	0.299189	0.501923
	0.280206	0.4354
	0.298417	0.470465
	0.290838	0.531062
AVERAGE	0.302851	0.478572
TTEST	2.58702e-05

## Sheet: 5D
		ZikV			Actin		ZikV/Actin intensity
	Mock	DzNEP		Mock	DzNEP		Mock	DzNEP
	1.04287e+06	883138		451457	679860
							2.31	1.299

## Sheet: 5E
	mock	DZNep (20 μM)
	2.85196	1.89393
	2.58925	2.4686
	2.84419	2.00578
	2.30599	1.56431
	2.38586	0.95617
AVERAGE	2.59545	1.77776
TTEST	0.017945

[truncated: 3 more sheets: Supp. Fig. 1A, Supp. Fig. 2B, Supp. Fig. 4B]
